# Supplementary material for: Development of Antibody Detection ELISA Based on Immunoreactive Toxins and Toxin-Derived Peptides to Evaluate the Neutralization Potency of Equine Plasma against Naja atra in Taiwan
Source: Toxins (Basel). 2021 Nov 19;13(11):818. doi: 10.3390/toxins13110818 (PMC8622849; doi:10.3390/toxins13110818)
Supplement: Supplementary file 1 [file toxins-13-00818-s001.zip]

Archive with 1 entries (1 files):
- toxins-1443319-supplementary.pdf
